# Supplementary material for: Proton Therapy, Magnetic Nanoparticles and Hyperthermia as Combined Treatment for Pancreatic BxPC3 Tumor Cells
Source: Nanomaterials (Basel). 2023 Feb 21;13(5):791. doi: 10.3390/nano13050791 (PMC10005040; doi:10.3390/nano13050791)
Supplement: Supplementary file 1 [file nanomaterials-13-00791-s001.zip]

Archive with 1 entries (1 files):
- nanomaterials-2208347-supplementary.pdf
